# Supplementary material for: Effect of Silica Microparticles on Interactions in Mono- and Multicomponent Membranes
Source: Int J Mol Sci. 2022 Oct 24;23(21):12822. doi: 10.3390/ijms232112822 (PMC9654498; doi:10.3390/ijms232112822)
Supplement: Supplementary file 1 [file ijms-23-12822-s001.zip]

Archive with 1 entries (1 files):
- ijms-1906335-supplementary.pdf
